# Supplementary material for: Effects of Dog-Assisted Therapies on Cognitive Mnemonic Capabilities in People Affected by Alzheimer’s Disease
Source: Animals (Basel). 2021 May 11;11(5):1366. doi: 10.3390/ani11051366 (PMC8151255; doi:10.3390/ani11051366)
Supplement: Supplementary file 1 [file animals-11-01366-s001.zip]

Archive with 1 entries (1 files):
- animals-1169143- supplementary-for the publication-11-5.pdf
